# Supplementary material for: Integrin-Mediated Adhesion Promotes Centrosome Separation in Early Mitosis
Source: Cells. 2022 Apr 16;11(8):1360. doi: 10.3390/cells11081360 (PMC9030014; doi:10.3390/cells11081360)
Supplement: Supplementary file 1 [file cells-11-01360-s001.zip]

Archive with 21 entries (18 files):
- Revised figures and movies-2022-02-13-2/
- Revised figures and movies-2022-02-13-2/.DS_Store
- Revised figures and movies-2022-02-13-2/cells-1424884supp.pdf
- Revised figures and movies-2022-02-13-2/Movie 1A.avi
- Revised figures and movies-2022-02-13-2/Movie 1B.avi
- Revised figures and movies-2022-02-13-2/Movie 2A.avi
- Revised figures and movies-2022-02-13-2/Movie 2B.avi
- Revised figures and movies-2022-02-13-2/Movie 3A.avi
- Revised figures and movies-2022-02-13-2/Movie 3B.avi
- Revised figures and movies-2022-02-13-2/Movie 4.avi
- __MACOSX/
- __MACOSX/Revised figures and movies-2022-02-13-2/
- __MACOSX/Revised figures and movies-2022-02-13-2/._.DS_Store
- __MACOSX/Revised figures and movies-2022-02-13-2/._Movie 1A.avi
- __MACOSX/Revised figures and movies-2022-02-13-2/._Movie 1B.avi
- __MACOSX/Revised figures and movies-2022-02-13-2/._Movie 2A.avi
- __MACOSX/Revised figures and movies-2022-02-13-2/._Movie 2B.avi
- __MACOSX/Revised figures and movies-2022-02-13-2/._Movie 3A.avi
- __MACOSX/Revised figures and movies-2022-02-13-2/._Movie 3B.avi
- __MACOSX/Revised figures and movies-2022-02-13-2/._Movie 4.avi
- __MACOSX/Revised figures and movies-2022-02-13-2/cells-1424884supp.pdf
